# Supplementary material for: Using Search Query Surveillance to Monitor Tax Avoidance and Smoking Cessation following the United States' 2009 “SCHIP” Cigarette Tax Increase
Source: PLoS One. 2011 Mar 16;6(3):e16777. doi: 10.1371/journal.pone.0016777 (PMC3059206; doi:10.1371/journal.pone.0016777)
Supplement: Table S1 — Search terms for smoking cessation and cheap cigarettes. (XLSX) [file pone.0016777.s002.xlsx]

## Sheet: Sheet1
					Table S1. Search terms for smoking cessation and cheap cigarettes
					“Quit Smoking”	“Cheap Cigarettes”
					to quit smoking	online cigarettes
					i quit smoking	online cheap cigarettes
					stop smoking	buy cigarettes
					quitting smoking	buy cheap cigarettes
					quit smoking help	marlboro cigarettes
					free quit smoking	cheap marlboro
					smoking cigarettes*	cheap cigarettes marlboro
					quit smoking tips	cheap cigarette
					quit smoking effects	free cigarettes
					quit smoking cigarettes	discount cigarettes
					quit smoking chantix
					Note: Related terms are listed in order of their association with the root terms in quotations. Only the first 10 additional related terms were used for analyses due to word limitations in data transfer from Google Insights. However, analyses were similar when other root terms were used, e.g. stop smoking.
					* Denotes conceptually unrelated search terms that were omitted from models estimating on-line interest.
